# Supplementary material for: Exploring the link between walking and lung cancer risk: a two-stage Mendelian randomization analysis
Source: BMC Pulm Med. 2024 Mar 13;24:129. doi: 10.1186/s12890-024-02906-0 (PMC10938705; doi:10.1186/s12890-024-02906-0)
Supplement: Supplementary file 1 — Supplementary Material 1. [file 12890_2024_2906_MOESM1_ESM.xlsx]

## Sheet: Table description
Supplemental table 1: Instruments for Number of days/week walked 10+ minutes
Supplemental table 2: Instruments for Duration of walks
Supplemental table 3: Instruments for Usual walking pace
Supplemental table 4: Instruments for Fed-up feelings
Supplemental table 5: Instruments for Time spent watching TV
Supplemental table 6: Instruments for Number of days/week walked 10+ minutes to Fed-up feelings
Supplemental table 7: Instruments for Usual walking pace to Time spent watching TV

## Sheet: ST1
SNP	effect_allele.exposure	other_allele.exposure	effect_allele.outcome	other_allele.outcome	beta.exposure	beta.outcome	eaf.exposure	eaf.outcome	R2	F	remove	palindromic	ambiguous	id.outcome	chr	pos	se.outcome	samplesize.outcome	pval.outcome	outcome	originalname.outcome	outcome.deprecated	mr_keep.outcome	data_source.outcome	pos.exposure	chr.exposure	pval.exposure	se.exposure	samplesize.exposure	id.exposure	exposure	mr_keep.exposure	pval_origin.exposure	data_source.exposure	action	mr_keep
rs1452125	G	T	G	T	0.0273601	-0.000491058	0.379888	0.37926	0.000352688	117.011	FALSE	FALSE	FALSE	ieu-b-4954	3	85195925	0.000200503	374687	0.0140001	Lung cancer || id:ieu-b-4954	Lung cancer	Lung cancer || ||	TRUE	igd	85195925	3	2.18e-08	0.00488845	331654	ukb-a-506	Number of days/week walked 10+ minutes || id:ukb-a-506	TRUE	reported	igd	2	TRUE
rs217627	C	T	C	T	0.0364095	-5.6e-05	0.157785	0.159436	0.000352329	116.892	FALSE	FALSE	FALSE	ieu-b-4954	14	62381599	0.000266112	374687	0.83	Lung cancer || id:ieu-b-4954	Lung cancer	Lung cancer || ||	TRUE	igd	62381599	14	2.3e-08	0.00651592	331654	ukb-a-506	Number of days/week walked 10+ minutes || id:ukb-a-506	TRUE	reported	igd	2	TRUE
rs34654885	A	G	A	G	0.0289933	-0.000185293	0.345615	0.341993	0.000380234	126.153	FALSE	FALSE	FALSE	ieu-b-4954	4	5232752	0.000204516	374687	0.36	Lung cancer || id:ieu-b-4954	Lung cancer	Lung cancer || ||	TRUE	igd	5232752	4	5.6e-09	0.00497451	331654	ukb-a-506	Number of days/week walked 10+ minutes || id:ukb-a-506	TRUE	reported	igd	2	TRUE
rs62172156	C	T	C	T	-0.027953	0.00010148	0.374979	0.373217	0.000366259	121.515	FALSE	FALSE	FALSE	ieu-b-4954	2	144243297	0.000201183	374687	0.61	Lung cancer || id:ieu-b-4954	Lung cancer	Lung cancer || ||	TRUE	igd	144243297	2	1.17e-08	0.00490091	331654	ukb-a-506	Number of days/week walked 10+ minutes || id:ukb-a-506	TRUE	reported	igd	2	TRUE
rs7577014	G	A	G	A	0.0312821	9.72e-05	0.294904	0.294275	0.000406959	135.024	FALSE	FALSE	FALSE	ieu-b-4954	2	60779840	0.000215233	374687	0.649999	Lung cancer || id:ieu-b-4954	Lung cancer	Lung cancer || ||	TRUE	igd	60779840	2	2.42e-09	0.00524284	331654	ukb-a-506	Number of days/week walked 10+ minutes || id:ukb-a-506	TRUE	reported	igd	2	TRUE
rs76383413	T	C	T	C	0.0617766	-0.000543404	0.0610144	0.061986	0.00043729	145.091	FALSE	FALSE	FALSE	ieu-b-4954	1	33108135	0.000425987	374687	0.2	Lung cancer || id:ieu-b-4954	Lung cancer	Lung cancer || ||	TRUE	igd	33108135	1	3.17e-09	0.0104304	331654	ukb-a-506	Number of days/week walked 10+ minutes || id:ukb-a-506	TRUE	reported	igd	2	TRUE
rs993884	C	T	C	T	-0.0320829	0.000500932	0.366349	0.368562	0.000477884	158.567	FALSE	FALSE	FALSE	ieu-b-4954	5	7378895	0.000202246	374687	0.0129999	Lung cancer || id:ieu-b-4954	Lung cancer	Lung cancer || ||	TRUE	igd	7378895	5	8.1e-11	0.0049367	331654	ukb-a-506	Number of days/week walked 10+ minutes || id:ukb-a-506	TRUE	reported	igd	2	TRUE

## Sheet: ST2
SNP	effect_allele.exposure	other_allele.exposure	effect_allele.outcome	other_allele.outcome	beta.exposure	beta.outcome	eaf.exposure	eaf.outcome	R2	F	remove	palindromic	ambiguous	id.outcome	chr	pos	se.outcome	samplesize.outcome	pval.outcome	outcome	originalname.outcome	outcome.deprecated	mr_keep.outcome	data_source.outcome	se.exposure	chr.exposure	samplesize.exposure	pval.exposure	pos.exposure	id.exposure	exposure	mr_keep.exposure	pval_origin.exposure	data_source.exposure	action	mr_keep
rs28457808	G	C	G	C	0.0197844	-0.000386533	0.163186	0.163281	0.000106902	30.8194	FALSE	TRUE	FALSE	ieu-b-4954	7	99023246	0.000263642	374687	0.14	Lung cancer || id:ieu-b-4954	Lung cancer	Lung cancer || ||	TRUE	igd	0.0035532	7	288266	2.58e-08	99023246	ukb-a-507	Duration of walks || id:ukb-a-507	TRUE	reported	igd	2	TRUE
rs2893875	C	T	C	T	-0.0164835	6.59e-05	0.446796	0.447666	0.000134315	38.7233	FALSE	FALSE	FALSE	ieu-b-4954	10	62800464	0.000196785	374687	0.74	Lung cancer || id:ieu-b-4954	Lung cancer	Lung cancer || ||	TRUE	igd	0.00265628	10	288266	5.46e-10	62800464	ukb-a-507	Duration of walks || id:ukb-a-507	TRUE	reported	igd	2	TRUE
rs75783493	T	C	T	C	-0.0211107	0.00010852	0.154176	0.154651	0.000116234	33.5099	FALSE	FALSE	FALSE	ieu-b-4954	19	13112268	0.000272579	374687	0.69	Lung cancer || id:ieu-b-4954	Lung cancer	Lung cancer || ||	TRUE	igd	0.00367308	19	288266	9.07e-09	13112268	ukb-a-507	Duration of walks || id:ukb-a-507	TRUE	reported	igd	2	TRUE

## Sheet: ST3
SNP	effect_allele.exposure	other_allele.exposure	effect_allele.outcome	other_allele.outcome	beta.exposure	beta.outcome	eaf.exposure	eaf.outcome	R2	F	remove	palindromic	ambiguous	id.outcome	chr	pos	se.outcome	samplesize.outcome	pval.outcome	outcome	originalname.outcome	outcome.deprecated	mr_keep.outcome	data_source.outcome	proxy.outcome	target_snp.outcome	proxy_snp.outcome	target_a1.outcome	target_a2.outcome	proxy_a1.outcome	proxy_a2.outcome	se.exposure	pval.exposure	chr.exposure	pos.exposure	samplesize.exposure	id.exposure	exposure	mr_keep.exposure	pval_origin.exposure	data_source.exposure	action	mr_keep
rs10149134	A	G	A	G	-0.00941046	3.40964e-05	0.391386	0.390543	4.2189e-05	14.1485	FALSE	FALSE	FALSE	ieu-b-4954	14	100996682	0.000199239	374687	0.86	Lung cancer || id:ieu-b-4954	Lung cancer	Lung cancer || ||	TRUE	igd	NA	NA	NA	NA	NA	NA	NA	0.00151964	5.92611e-10	14	100996682	335349	ukb-a-513	Usual walking pace || id:ukb-a-513	TRUE	reported	igd	2	TRUE
rs10750025	T	C	T	C	-0.00895277	0.000395296	0.317132	0.31844	3.47154e-05	11.6421	FALSE	FALSE	FALSE	ieu-b-4954	11	113424042	0.000209667	374687	0.0589997	Lung cancer || id:ieu-b-4954	Lung cancer	Lung cancer || ||	TRUE	igd	NA	NA	NA	NA	NA	NA	NA	0.00160237	2.30951e-08	11	113424042	335349	ukb-a-513	Usual walking pace || id:ukb-a-513	TRUE	reported	igd	2	TRUE
rs10828258	G	A	G	A	-0.00983139	0.000219695	0.318865	0.318665	4.19856e-05	14.0803	FALSE	FALSE	FALSE	ieu-b-4954	10	21929734	0.000208713	374687	0.29	Lung cancer || id:ieu-b-4954	Lung cancer	Lung cancer || ||	TRUE	igd	NA	NA	NA	NA	NA	NA	NA	0.00159393	6.92357e-10	10	21929734	335349	ukb-a-513	Usual walking pace || id:ukb-a-513	TRUE	reported	igd	2	TRUE
rs10862220	G	T	G	T	0.0103008	0.000171761	0.32126	0.325323	4.62735e-05	15.5184	FALSE	FALSE	FALSE	ieu-b-4954	12	81430599	0.000207336	374687	0.41	Lung cancer || id:ieu-b-4954	Lung cancer	Lung cancer || ||	TRUE	igd	NA	NA	NA	NA	NA	NA	NA	0.00158889	9.00119e-11	12	81430599	335349	ukb-a-513	Usual walking pace || id:ukb-a-513	TRUE	reported	igd	2	TRUE
rs10865958	G	A	G	A	-0.00991704	0.000458008	0.498012	0.499616	4.91731e-05	16.4909	FALSE	FALSE	FALSE	ieu-b-4954	3	49858142	0.000194383	374687	0.0179999	Lung cancer || id:ieu-b-4954	Lung cancer	Lung cancer || ||	TRUE	igd	NA	NA	NA	NA	NA	NA	NA	0.00148345	2.31047e-11	3	49858142	335349	ukb-a-513	Usual walking pace || id:ukb-a-513	TRUE	reported	igd	2	TRUE
rs11152989	T	C	T	C	-0.00953889	-6.28353e-05	0.314294	0.312903	3.92193e-05	13.1526	FALSE	FALSE	FALSE	ieu-b-4954	6	96936273	0.000209918	374687	0.760001	Lung cancer || id:ieu-b-4954	Lung cancer	Lung cancer || ||	TRUE	igd	TRUE	rs11152989	rs10457146	T	C	A	G	0.00159894	2.43719e-09	6	96936061	335349	ukb-a-513	Usual walking pace || id:ukb-a-513	TRUE	reported	igd	2	TRUE
rs12739999	A	G	A	G	-0.0135287	0.000580495	0.171228	0.171345	5.1946e-05	17.4208	FALSE	FALSE	FALSE	ieu-b-4954	1	32207990	0.000258605	374687	0.025	Lung cancer || id:ieu-b-4954	Lung cancer	Lung cancer || ||	TRUE	igd	NA	NA	NA	NA	NA	NA	NA	0.00197506	7.4114e-12	1	32207990	335349	ukb-a-513	Usual walking pace || id:ukb-a-513	TRUE	reported	igd	2	TRUE
rs13238384	G	T	G	T	0.0102124	2.85471e-05	0.365805	0.365015	4.83903e-05	16.2283	FALSE	FALSE	FALSE	ieu-b-4954	7	113594283	0.000201734	374687	0.89	Lung cancer || id:ieu-b-4954	Lung cancer	Lung cancer || ||	TRUE	igd	NA	NA	NA	NA	NA	NA	NA	0.00154086	3.4135e-11	7	113594283	335349	ukb-a-513	Usual walking pace || id:ukb-a-513	TRUE	reported	igd	2	TRUE
rs2054079	T	C	T	C	0.00979173	-2.10759e-05	0.319442	0.318816	4.16875e-05	13.9804	FALSE	FALSE	FALSE	ieu-b-4954	2	226486752	0.000208384	374687	0.92	Lung cancer || id:ieu-b-4954	Lung cancer	Lung cancer || ||	TRUE	igd	NA	NA	NA	NA	NA	NA	NA	0.00158986	7.33466e-10	2	226486752	335349	ukb-a-513	Usual walking pace || id:ukb-a-513	TRUE	reported	igd	2	TRUE
rs273505	C	T	C	T	-0.00999234	-3.36045e-06	0.419906	0.421597	4.86424e-05	16.3129	FALSE	FALSE	FALSE	ieu-b-4954	19	18217147	0.000196801	374687	0.99	Lung cancer || id:ieu-b-4954	Lung cancer	Lung cancer || ||	TRUE	igd	NA	NA	NA	NA	NA	NA	NA	0.00150352	3.01648e-11	19	18217147	335349	ukb-a-513	Usual walking pace || id:ukb-a-513	TRUE	reported	igd	2	TRUE
rs4509216	C	T	C	T	-0.00844404	-0.000242113	0.485381	0.485837	3.56204e-05	11.9456	FALSE	FALSE	FALSE	ieu-b-4954	7	39331937	0.000194218	374687	0.21	Lung cancer || id:ieu-b-4954	Lung cancer	Lung cancer || ||	TRUE	igd	NA	NA	NA	NA	NA	NA	NA	0.00148381	1.26552e-08	7	39331937	335349	ukb-a-513	Usual walking pace || id:ukb-a-513	TRUE	reported	igd	2	TRUE
rs4780421	C	T	C	T	0.00890355	-0.000166005	0.386657	0.390694	3.75998e-05	12.6095	FALSE	FALSE	FALSE	ieu-b-4954	16	9561925	0.000200393	374687	0.41	Lung cancer || id:ieu-b-4954	Lung cancer	Lung cancer || ||	TRUE	igd	NA	NA	NA	NA	NA	NA	NA	0.00153225	6.22472e-09	16	9561925	335349	ukb-a-513	Usual walking pace || id:ukb-a-513	TRUE	reported	igd	2	TRUE
rs4839898	A	G	A	G	0.0140746	1.75077e-06	0.109512	0.109776	3.8636e-05	12.957	FALSE	FALSE	FALSE	ieu-b-4954	6	97546759	0.000316411	374687	1	Lung cancer || id:ieu-b-4954	Lung cancer	Lung cancer || ||	TRUE	igd	NA	NA	NA	NA	NA	NA	NA	0.00241375	5.51455e-09	6	97546759	335349	ukb-a-513	Usual walking pace || id:ukb-a-513	TRUE	reported	igd	2	TRUE
rs5026760	G	A	G	A	0.0113169	-0.00034639	0.164897	0.164268	3.52726e-05	11.829	FALSE	FALSE	FALSE	ieu-b-4954	2	144137353	0.00026697	374687	0.19	Lung cancer || id:ieu-b-4954	Lung cancer	Lung cancer || ||	TRUE	igd	NA	NA	NA	NA	NA	NA	NA	0.00203572	2.71269e-08	2	144137353	335349	ukb-a-513	Usual walking pace || id:ukb-a-513	TRUE	reported	igd	2	TRUE
rs61134960	G	A	G	A	0.0101272	5.44257e-05	0.228312	0.238622	3.61393e-05	12.1196	FALSE	FALSE	FALSE	ieu-b-4954	2	135755119	0.000230844	374687	0.81	Lung cancer || id:ieu-b-4954	Lung cancer	Lung cancer || ||	TRUE	igd	NA	NA	NA	NA	NA	NA	NA	0.00179906	1.8123e-08	2	135755119	335349	ukb-a-513	Usual walking pace || id:ukb-a-513	TRUE	reported	igd	2	TRUE
rs7560257	T	C	T	C	-0.0114921	5.84453e-05	0.154198	0.153244	3.4449e-05	11.5528	FALSE	FALSE	FALSE	ieu-b-4954	2	161085348	0.000270835	374687	0.83	Lung cancer || id:ieu-b-4954	Lung cancer	Lung cancer || ||	TRUE	igd	NA	NA	NA	NA	NA	NA	NA	0.00206549	2.64077e-08	2	161085348	335349	ukb-a-513	Usual walking pace || id:ukb-a-513	TRUE	reported	igd	2	TRUE
rs75854315	A	G	A	G	-0.017128	0.000319717	0.0656378	0.064843	3.59843e-05	12.0676	FALSE	FALSE	FALSE	ieu-b-4954	1	156223056	0.000395985	374687	0.42	Lung cancer || id:ieu-b-4954	Lung cancer	Lung cancer || ||	TRUE	igd	NA	NA	NA	NA	NA	NA	NA	0.00300724	1.23052e-08	1	156223056	335349	ukb-a-513	Usual walking pace || id:ukb-a-513	TRUE	reported	igd	2	TRUE
rs784257	C	T	C	T	-0.0140051	-1.17525e-05	0.18705	0.187213	5.96519e-05	20.0053	FALSE	FALSE	FALSE	ieu-b-4954	18	53397199	0.000250442	374687	0.96	Lung cancer || id:ieu-b-4954	Lung cancer	Lung cancer || ||	TRUE	igd	NA	NA	NA	NA	NA	NA	NA	0.00191064	2.30569e-13	18	53397199	335349	ukb-a-513	Usual walking pace || id:ukb-a-513	TRUE	reported	igd	2	TRUE
rs9379843	G	A	G	A	0.00868487	-0.000190588	0.489196	0.485317	3.76959e-05	12.6417	FALSE	FALSE	FALSE	ieu-b-4954	6	26289435	0.000194016	374687	0.33	Lung cancer || id:ieu-b-4954	Lung cancer	Lung cancer || ||	TRUE	igd	NA	NA	NA	NA	NA	NA	NA	0.00148224	4.65329e-09	6	26289435	335349	ukb-a-513	Usual walking pace || id:ukb-a-513	TRUE	reported	igd	2	TRUE
rs9471333	T	C	T	C	0.00860364	-0.000347965	0.449958	0.419477	3.66406e-05	12.2878	FALSE	FALSE	FALSE	ieu-b-4954	6	40366427	0.000191324	374687	0.0690001	Lung cancer || id:ieu-b-4954	Lung cancer	Lung cancer || ||	TRUE	igd	TRUE	rs9471333	rs2436726	C	T	T	C	0.00149035	7.79902e-09	6	40362023	335349	ukb-a-513	Usual walking pace || id:ukb-a-513	TRUE	reported	igd	2	TRUE
rs9637592	C	T	C	T	-0.00909792	0.00013947	0.313133	0.312588	3.56054e-05	11.9406	FALSE	FALSE	FALSE	ieu-b-4954	4	29571615	0.000209866	374687	0.51	Lung cancer || id:ieu-b-4954	Lung cancer	Lung cancer || ||	TRUE	igd	NA	NA	NA	NA	NA	NA	NA	0.00160036	1.30972e-08	4	29571615	335349	ukb-a-513	Usual walking pace || id:ukb-a-513	TRUE	reported	igd	2	TRUE
rs9791848	A	G	A	G	-0.00916104	0.000129648	0.272753	0.276304	3.32944e-05	11.1655	FALSE	FALSE	FALSE	ieu-b-4954	7	68890056	0.000218391	374687	0.55	Lung cancer || id:ieu-b-4954	Lung cancer	Lung cancer || ||	TRUE	igd	NA	NA	NA	NA	NA	NA	NA	0.00167194	4.27337e-08	7	68890056	335349	ukb-a-513	Usual walking pace || id:ukb-a-513	TRUE	reported	igd	2	TRUE
rs9844666	A	G	A	G	-0.00965404	-0.000124664	0.239538	0.239808	3.39547e-05	11.387	FALSE	FALSE	FALSE	ieu-b-4954	3	135974216	0.000227699	374687	0.58	Lung cancer || id:ieu-b-4954	Lung cancer	Lung cancer || ||	TRUE	igd	NA	NA	NA	NA	NA	NA	NA	0.00173941	2.85581e-08	3	135974216	335349	ukb-a-513	Usual walking pace || id:ukb-a-513	TRUE	reported	igd	2	TRUE

## Sheet: ST4
SNP	effect_allele.exposure	other_allele.exposure	effect_allele.outcome	other_allele.outcome	beta.exposure	beta.outcome	eaf.exposure	eaf.outcome	R2	F	remove	palindromic	ambiguous	id.outcome	chr	pos	se.outcome	samplesize.outcome	pval.outcome	outcome	originalname.outcome	outcome.deprecated	mr_keep.outcome	data_source.outcome	proxy.outcome	target_snp.outcome	proxy_snp.outcome	target_a1.outcome	target_a2.outcome	proxy_a1.outcome	proxy_a2.outcome	pos.exposure	pval.exposure	chr.exposure	samplesize.exposure	se.exposure	id.exposure	exposure	mr_keep.exposure	pval_origin.exposure	data_source.exposure	action	mr_keep
rs10144845	T	C	T	C	0.00731933	0.000413284	0.316364	0.316418	2.31731e-05	10.4993	FALSE	FALSE	FALSE	ieu-b-4954	14	75237770	0.000208809	374687	0.0479999	Lung cancer || id:ieu-b-4954	Lung cancer	Lung cancer || ||	TRUE	igd	NA	NA	NA	NA	NA	NA	NA	75237770	3.3e-11	14	453071	0.00110319	ukb-b-19809	Fed-up feelings || id:ukb-b-19809	TRUE	reported	igd	2	TRUE
rs10424665	C	A	C	A	-0.0090693	4.13e-05	0.170574	0.170527	2.32738e-05	10.5449	FALSE	FALSE	FALSE	ieu-b-4954	19	32895631	0.000258695	374687	0.87	Lung cancer || id:ieu-b-4954	Lung cancer	Lung cancer || ||	TRUE	igd	NA	NA	NA	NA	NA	NA	NA	32895631	3.3e-11	19	453071	0.00136722	ukb-b-19809	Fed-up feelings || id:ukb-b-19809	TRUE	reported	igd	2	TRUE
rs10456089	A	G	A	G	-0.0133706	-0.000427218	0.07846	0.078362	2.5852e-05	11.713	FALSE	FALSE	FALSE	ieu-b-4954	6	11959836	0.000377015	374687	0.26	Lung cancer || id:ieu-b-4954	Lung cancer	Lung cancer || ||	TRUE	igd	NA	NA	NA	NA	NA	NA	NA	11959836	1.8e-11	6	453071	0.00199037	ukb-b-19809	Fed-up feelings || id:ukb-b-19809	TRUE	reported	igd	2	TRUE
rs12967855	G	A	G	A	-0.00853149	-0.000223301	0.331144	0.331412	3.22425e-05	14.6086	FALSE	FALSE	FALSE	ieu-b-4954	18	35138245	0.000207322	374687	0.28	Lung cancer || id:ieu-b-4954	Lung cancer	Lung cancer || ||	TRUE	igd	NA	NA	NA	NA	NA	NA	NA	35138245	7e-15	18	453071	0.00109604	ukb-b-19809	Fed-up feelings || id:ukb-b-19809	TRUE	reported	igd	2	TRUE
rs13407198	G	A	G	A	-0.00745424	-0.000106526	0.304608	0.304218	2.35401e-05	10.6655	FALSE	FALSE	FALSE	ieu-b-4954	2	212712835	0.000210909	374687	0.61	Lung cancer || id:ieu-b-4954	Lung cancer	Lung cancer || ||	TRUE	igd	NA	NA	NA	NA	NA	NA	NA	212712835	2.1e-11	2	453071	0.00111308	ukb-b-19809	Fed-up feelings || id:ukb-b-19809	TRUE	reported	igd	2	TRUE
rs2087215	C	A	C	A	-0.00847101	-0.000105965	0.230937	0.231472	2.54892e-05	11.5487	FALSE	FALSE	FALSE	ieu-b-4954	11	47144542	0.000230334	374687	0.649999	Lung cancer || id:ieu-b-4954	Lung cancer	Lung cancer || ||	TRUE	igd	NA	NA	NA	NA	NA	NA	NA	47144542	3.5e-12	11	453071	0.00121782	ukb-b-19809	Fed-up feelings || id:ukb-b-19809	TRUE	reported	igd	2	TRUE
rs34668726	G	C	G	C	0.0113743	0.000285402	0.168051	0.168006	3.61757e-05	16.3907	FALSE	TRUE	FALSE	ieu-b-4954	2	23895901	0.000260883	374687	0.27	Lung cancer || id:ieu-b-4954	Lung cancer	Lung cancer || ||	TRUE	igd	NA	NA	NA	NA	NA	NA	NA	23895901	1.4e-16	2	453071	0.00137669	ukb-b-19809	Fed-up feelings || id:ukb-b-19809	TRUE	reported	igd	2	TRUE
rs4625	G	A	G	A	-0.00884918	-0.000397902	0.306243	0.305999	3.32744e-05	15.0761	FALSE	FALSE	FALSE	ieu-b-4954	3	49572140	0.000210841	374687	0.0589997	Lung cancer || id:ieu-b-4954	Lung cancer	Lung cancer || ||	TRUE	igd	NA	NA	NA	NA	NA	NA	NA	49572140	1.8e-15	3	453071	0.0011129	ukb-b-19809	Fed-up feelings || id:ukb-b-19809	TRUE	reported	igd	2	TRUE
rs4856268	C	T	C	T	-0.00684715	-0.00050182	0.380163	0.379576	2.20952e-05	10.0109	FALSE	FALSE	FALSE	ieu-b-4954	3	85202524	0.000200427	374687	0.012	Lung cancer || id:ieu-b-4954	Lung cancer	Lung cancer || ||	TRUE	igd	NA	NA	NA	NA	NA	NA	NA	85202524	9.6e-11	3	453071	0.00105782	ukb-b-19809	Fed-up feelings || id:ukb-b-19809	TRUE	reported	igd	2	TRUE
rs599550	A	G	A	G	0.0114178	1.65e-05	0.15159	0.151166	3.35329e-05	15.1932	FALSE	FALSE	FALSE	ieu-b-4954	18	53252388	0.000272041	374687	0.95	Lung cancer || id:ieu-b-4954	Lung cancer	Lung cancer || ||	TRUE	igd	NA	NA	NA	NA	NA	NA	NA	53252388	1.8e-15	18	453071	0.0014356	ukb-b-19809	Fed-up feelings || id:ukb-b-19809	TRUE	reported	igd	2	TRUE
rs77087420	G	A	G	A	-0.0146961	-0.000722333	0.054578	0.054521	2.22883e-05	10.0984	FALSE	FALSE	FALSE	ieu-b-4954	4	123122856	0.000428089	374687	0.0920005	Lung cancer || id:ieu-b-4954	Lung cancer	Lung cancer || ||	TRUE	igd	NA	NA	NA	NA	NA	NA	NA	123122856	7.9e-11	4	453071	0.00226037	ukb-b-19809	Fed-up feelings || id:ukb-b-19809	TRUE	reported	igd	2	TRUE
rs876954	A	G	A	G	-0.0082013	8.46e-05	0.47762	0.477035	3.35633e-05	15.207	FALSE	FALSE	FALSE	ieu-b-4954	8	8310923	0.000195275	374687	0.66	Lung cancer || id:ieu-b-4954	Lung cancer	Lung cancer || ||	TRUE	igd	NA	NA	NA	NA	NA	NA	NA	8310923	1.8e-15	8	453071	0.00103081	ukb-b-19809	Fed-up feelings || id:ukb-b-19809	TRUE	reported	igd	2	TRUE
rs9807529	G	A	G	A	0.00694951	-0.000282983	0.437737	0.437947	2.37734e-05	10.7712	FALSE	FALSE	FALSE	ieu-b-4954	18	50944901	0.00019638	374687	0.15	Lung cancer || id:ieu-b-4954	Lung cancer	Lung cancer || ||	TRUE	igd	NA	NA	NA	NA	NA	NA	NA	50944901	2.1e-11	18	453071	0.00103757	ukb-b-19809	Fed-up feelings || id:ukb-b-19809	TRUE	reported	igd	2	TRUE

## Sheet: ST5
SNP	effect_allele.exposure	other_allele.exposure	effect_allele.outcome	other_allele.outcome	beta.exposure	beta.outcome	eaf.exposure	eaf.outcome	R2	F	remove	palindromic	ambiguous	id.outcome	chr	pos	se.outcome	samplesize.outcome	pval.outcome	outcome	originalname.outcome	outcome.deprecated	mr_keep.outcome	data_source.outcome	proxy.outcome	target_snp.outcome	proxy_snp.outcome	target_a1.outcome	target_a2.outcome	proxy_a1.outcome	proxy_a2.outcome	pos.exposure	se.exposure	samplesize.exposure	chr.exposure	pval.exposure	id.exposure	exposure	mr_keep.exposure	pval_origin.exposure	data_source.exposure	action	mr_keep
rs7539775	A	G	A	G	0.00996891	-0.000181671	0.256581	0.256901	3.79126e-05	16.602	FALSE	FALSE	FALSE	ieu-b-4954	1	3109151	0.000222527	374687	0.41	Lung cancer || id:ieu-b-4954	Lung cancer	Lung cancer || ||	TRUE	igd	NA	NA	NA	NA	NA	NA	NA	3109151	0.00181991	437887	1	4.30002e-08	ukb-b-5192	Time spent watching television (TV) || id:ukb-b-5192	TRUE	reported	igd	2	TRUE
rs10739499	G	C	G	C	-0.00923636	-0.000238416	0.337434	0.336945	3.81461e-05	16.7042	FALSE	TRUE	FALSE	ieu-b-4954	9	120514261	0.000206123	374687	0.25	Lung cancer || id:ieu-b-4954	Lung cancer	Lung cancer || ||	TRUE	igd	NA	NA	NA	NA	NA	NA	NA	120514261	0.00168493	437887	9	4.20001e-08	ukb-b-5192	Time spent watching television (TV) || id:ukb-b-5192	TRUE	reported	igd	2	TRUE
rs180396	T	C	T	C	0.0100502	-0.000289672	0.253343	0.253714	3.82129e-05	16.7335	FALSE	FALSE	FALSE	ieu-b-4954	13	60437497	0.000223875	374687	0.2	Lung cancer || id:ieu-b-4954	Lung cancer	Lung cancer || ||	TRUE	igd	NA	NA	NA	NA	NA	NA	NA	60437497	0.00183468	437887	13	4.30002e-08	ukb-b-5192	Time spent watching television (TV) || id:ukb-b-5192	TRUE	reported	igd	2	TRUE
rs2332818	C	T	C	T	0.00988441	-0.000225377	0.268728	0.269111	3.83993e-05	16.8151	FALSE	FALSE	FALSE	ieu-b-4954	14	27112432	0.000219639	374687	0.3	Lung cancer || id:ieu-b-4954	Lung cancer	Lung cancer || ||	TRUE	igd	NA	NA	NA	NA	NA	NA	NA	27112432	0.00179948	437887	14	4e-08	ukb-b-5192	Time spent watching television (TV) || id:ukb-b-5192	TRUE	reported	igd	2	TRUE
rs4076457	T	C	T	C	-0.0100378	-0.000345636	0.256946	0.257384	3.84742e-05	16.8479	FALSE	FALSE	FALSE	ieu-b-4954	15	78007213	0.000222562	374687	0.12	Lung cancer || id:ieu-b-4954	Lung cancer	Lung cancer || ||	TRUE	igd	NA	NA	NA	NA	NA	NA	NA	78007213	0.00182359	437887	15	3.69999e-08	ukb-b-5192	Time spent watching television (TV) || id:ukb-b-5192	TRUE	reported	igd	2	TRUE
rs2283	G	A	G	A	-0.00926961	-7.95525e-05	0.339277	0.339764	3.85236e-05	16.8696	FALSE	FALSE	FALSE	ieu-b-4954	5	106773623	0.000204919	374687	0.7	Lung cancer || id:ieu-b-4954	Lung cancer	Lung cancer || ||	TRUE	igd	NA	NA	NA	NA	NA	NA	NA	106773623	0.00167594	437887	5	3.2e-08	ukb-b-5192	Time spent watching television (TV) || id:ukb-b-5192	TRUE	reported	igd	2	TRUE
rs114600294	C	G	C	G	0.0108211	-0.000333568	0.20804	0.207588	3.85854e-05	16.8966	FALSE	TRUE	FALSE	ieu-b-4954	3	181419367	0.000239339	374687	0.16	Lung cancer || id:ieu-b-4954	Lung cancer	Lung cancer || ||	TRUE	igd	NA	NA	NA	NA	NA	NA	NA	181419367	0.00195538	437887	3	3.09999e-08	ukb-b-5192	Time spent watching television (TV) || id:ukb-b-5192	TRUE	reported	igd	2	TRUE
rs4469687	G	A	G	A	0.00879878	0.000395147	0.483936	0.483864	3.86693e-05	16.9334	FALSE	FALSE	FALSE	ieu-b-4954	1	184679019	0.000194529	374687	0.0420001	Lung cancer || id:ieu-b-4954	Lung cancer	Lung cancer || ||	TRUE	igd	NA	NA	NA	NA	NA	NA	NA	184679019	0.00159006	437887	1	3.09999e-08	ukb-b-5192	Time spent watching television (TV) || id:ukb-b-5192	TRUE	reported	igd	2	TRUE
rs78227853	T	C	T	C	-0.0283605	-0.00051453	0.024787	0.024899	3.88849e-05	17.0278	FALSE	FALSE	FALSE	ieu-b-4954	15	44169073	0.000626362	374687	0.41	Lung cancer || id:ieu-b-4954	Lung cancer	Lung cancer || ||	TRUE	igd	NA	NA	NA	NA	NA	NA	NA	44169073	0.00513927	437887	15	3.40001e-08	ukb-b-5192	Time spent watching television (TV) || id:ukb-b-5192	TRUE	reported	igd	2	TRUE
rs184332798	A	G	A	G	-0.0277737	-0.000274493	0.026113	0.026205	3.9234e-05	17.1807	FALSE	FALSE	FALSE	ieu-b-4954	18	53373610	0.000610281	374687	0.649999	Lung cancer || id:ieu-b-4954	Lung cancer	Lung cancer || ||	TRUE	igd	NA	NA	NA	NA	NA	NA	NA	53373610	0.00500326	437887	18	2.80001e-08	ukb-b-5192	Time spent watching television (TV) || id:ukb-b-5192	TRUE	reported	igd	2	TRUE
rs2646351	A	G	A	G	0.00891407	0.000295592	0.452916	0.452434	3.9378e-05	17.2437	FALSE	FALSE	FALSE	ieu-b-4954	4	55701312	0.00019547	374687	0.13	Lung cancer || id:ieu-b-4954	Lung cancer	Lung cancer || ||	TRUE	igd	NA	NA	NA	NA	NA	NA	NA	55701312	0.0015984	437887	4	2.39999e-08	ukb-b-5192	Time spent watching television (TV) || id:ukb-b-5192	TRUE	reported	igd	2	TRUE
rs10109061	G	A	G	A	-0.00896843	-0.000592024	0.443183	0.443891	3.96971e-05	17.3834	FALSE	FALSE	FALSE	ieu-b-4954	8	144239859	0.000197893	374687	0.00280001	Lung cancer || id:ieu-b-4954	Lung cancer	Lung cancer || ||	TRUE	igd	NA	NA	NA	NA	NA	NA	NA	144239859	0.00161936	437887	8	3.09999e-08	ukb-b-5192	Time spent watching television (TV) || id:ukb-b-5192	TRUE	reported	igd	2	TRUE
rs12214364	G	T	G	T	0.00904588	0.000555165	0.415458	0.414612	3.97443e-05	17.4041	FALSE	FALSE	FALSE	ieu-b-4954	6	67556372	0.000201156	374687	0.00580003	Lung cancer || id:ieu-b-4954	Lung cancer	Lung cancer || ||	TRUE	igd	NA	NA	NA	NA	NA	NA	NA	67556372	0.00164514	437887	6	3.79997e-08	ukb-b-5192	Time spent watching television (TV) || id:ukb-b-5192	TRUE	reported	igd	2	TRUE
rs10269099	T	G	T	G	0.00914889	0.000162446	0.391234	0.390704	3.98707e-05	17.4595	FALSE	FALSE	FALSE	ieu-b-4954	7	126371011	0.000199492	374687	0.42	Lung cancer || id:ieu-b-4954	Lung cancer	Lung cancer || ||	TRUE	igd	NA	NA	NA	NA	NA	NA	NA	126371011	0.00163238	437887	7	2.1e-08	ukb-b-5192	Time spent watching television (TV) || id:ukb-b-5192	TRUE	reported	igd	2	TRUE
rs61743199	G	A	G	A	0.0173842	-0.000634756	0.071839	0.071971	4.03017e-05	17.6482	FALSE	FALSE	FALSE	ieu-b-4954	19	50161091	0.0003759	374687	0.0909997	Lung cancer || id:ieu-b-4954	Lung cancer	Lung cancer || ||	TRUE	igd	NA	NA	NA	NA	NA	NA	NA	50161091	0.0030792	437887	19	1.6e-08	ukb-b-5192	Time spent watching television (TV) || id:ukb-b-5192	TRUE	reported	igd	2	TRUE
rs35797019	G	A	G	A	-0.00921437	0.000123108	0.392335	0.391945	4.04839e-05	17.728	FALSE	FALSE	FALSE	ieu-b-4954	3	93987306	0.000199188	374687	0.54	Lung cancer || id:ieu-b-4954	Lung cancer	Lung cancer || ||	TRUE	igd	NA	NA	NA	NA	NA	NA	NA	93987306	0.00162787	437887	3	1.5e-08	ukb-b-5192	Time spent watching television (TV) || id:ukb-b-5192	TRUE	reported	igd	2	TRUE
rs73946726	A	C	A	C	0.0319589	-0.000147444	0.02024	0.020133	4.05083e-05	17.7387	FALSE	FALSE	FALSE	ieu-b-4954	2	117073427	0.000699793	374687	0.83	Lung cancer || id:ieu-b-4954	Lung cancer	Lung cancer || ||	TRUE	igd	NA	NA	NA	NA	NA	NA	NA	117073427	0.00570793	437887	2	2.19999e-08	ukb-b-5192	Time spent watching television (TV) || id:ukb-b-5192	TRUE	reported	igd	2	TRUE
rs7089973	A	C	A	C	0.00929464	3.72637e-05	0.380267	0.380119	4.07182e-05	17.8306	FALSE	FALSE	FALSE	ieu-b-4954	10	116569565	0.000201149	374687	0.85	Lung cancer || id:ieu-b-4954	Lung cancer	Lung cancer || ||	TRUE	igd	NA	NA	NA	NA	NA	NA	NA	116569565	0.00164586	437887	10	1.6e-08	ukb-b-5192	Time spent watching television (TV) || id:ukb-b-5192	TRUE	reported	igd	2	TRUE
rs11680095	T	C	T	C	-0.00918965	-0.000278648	0.407287	0.407316	4.0773e-05	17.8546	FALSE	FALSE	FALSE	ieu-b-4954	2	181825956	0.000200043	374687	0.16	Lung cancer || id:ieu-b-4954	Lung cancer	Lung cancer || ||	TRUE	igd	NA	NA	NA	NA	NA	NA	NA	181825956	0.00163427	437887	2	1.89998e-08	ukb-b-5192	Time spent watching television (TV) || id:ukb-b-5192	TRUE	reported	igd	2	TRUE
rs1324491	A	G	A	G	0.0134128	-4.76159e-06	0.130982	0.130758	4.09552e-05	17.9344	FALSE	FALSE	FALSE	ieu-b-4954	1	60350616	0.000288535	374687	0.99	Lung cancer || id:ieu-b-4954	Lung cancer	Lung cancer || ||	TRUE	igd	NA	NA	NA	NA	NA	NA	NA	60350616	0.00235749	437887	1	1.29999e-08	ukb-b-5192	Time spent watching television (TV) || id:ukb-b-5192	TRUE	reported	igd	2	TRUE
rs2479968	G	A	G	A	0.0205886	0.00117343	0.05112	0.050999	4.11231e-05	18.0079	FALSE	FALSE	FALSE	ieu-b-4954	13	111969328	0.00045256	374687	0.00949992	Lung cancer || id:ieu-b-4954	Lung cancer	Lung cancer || ||	TRUE	igd	NA	NA	NA	NA	NA	NA	NA	111969328	0.00370246	437887	13	2.69998e-08	ukb-b-5192	Time spent watching television (TV) || id:ukb-b-5192	TRUE	reported	igd	2	TRUE
rs34094119	G	A	G	A	0.00908177	-0.000172909	0.474995	0.492995	4.11361e-05	18.0136	FALSE	FALSE	FALSE	ieu-b-4954	8	10944809	0.000194911	374687	0.38	Lung cancer || id:ieu-b-4954	Lung cancer	Lung cancer || ||	TRUE	igd	TRUE	rs34094119	rs4840542	A	G	G	T	10935898	0.00159595	437887	8	1.29999e-08	ukb-b-5192	Time spent watching television (TV) || id:ukb-b-5192	TRUE	reported	igd	2	TRUE
rs4110177	A	G	A	G	0.00942719	0.000279302	0.367281	0.367198	4.13051e-05	18.0876	FALSE	FALSE	FALSE	ieu-b-4954	5	88793281	0.0002026	374687	0.17	Lung cancer || id:ieu-b-4954	Lung cancer	Lung cancer || ||	TRUE	igd	NA	NA	NA	NA	NA	NA	NA	88793281	0.00165683	437887	5	1.29999e-08	ukb-b-5192	Time spent watching television (TV) || id:ukb-b-5192	TRUE	reported	igd	2	TRUE
rs2185490	C	A	C	A	0.00937259	0.000148485	0.382346	0.382268	4.14907e-05	18.1689	FALSE	FALSE	FALSE	ieu-b-4954	14	69732119	0.000201021	374687	0.46	Lung cancer || id:ieu-b-4954	Lung cancer	Lung cancer || ||	TRUE	igd	NA	NA	NA	NA	NA	NA	NA	69732119	0.0016448	437887	14	1.2e-08	ukb-b-5192	Time spent watching television (TV) || id:ukb-b-5192	TRUE	reported	igd	2	TRUE
rs249960	G	A	G	A	-0.0118041	-0.000204997	0.182119	0.182369	4.15089e-05	18.1769	FALSE	FALSE	FALSE	ieu-b-4954	5	96164771	0.000252593	374687	0.42	Lung cancer || id:ieu-b-4954	Lung cancer	Lung cancer || ||	TRUE	igd	NA	NA	NA	NA	NA	NA	NA	96164771	0.00206636	437887	5	1.09999e-08	ukb-b-5192	Time spent watching television (TV) || id:ukb-b-5192	TRUE	reported	igd	2	TRUE
rs3810496	C	T	C	T	0.00937122	-0.000274277	0.38381	0.384007	4.15387e-05	18.1899	FALSE	FALSE	FALSE	ieu-b-4954	20	62406886	0.000200929	374687	0.17	Lung cancer || id:ieu-b-4954	Lung cancer	Lung cancer || ||	TRUE	igd	NA	NA	NA	NA	NA	NA	NA	62406886	0.00164426	437887	20	1.2e-08	ukb-b-5192	Time spent watching television (TV) || id:ukb-b-5192	TRUE	reported	igd	2	TRUE
rs115608101	T	C	T	C	-0.0135365	-0.000165252	0.130399	0.130029	4.15563e-05	18.1976	FALSE	FALSE	FALSE	ieu-b-4954	11	107106532	0.000290188	374687	0.57	Lung cancer || id:ieu-b-4954	Lung cancer	Lung cancer || ||	TRUE	igd	NA	NA	NA	NA	NA	NA	NA	107106532	0.00237086	437887	11	1.09999e-08	ukb-b-5192	Time spent watching television (TV) || id:ukb-b-5192	TRUE	reported	igd	2	TRUE
rs57555420	T	C	T	C	0.0101749	-0.000159781	0.281686	0.281168	4.18957e-05	18.3463	FALSE	FALSE	FALSE	ieu-b-4954	1	97783448	0.000217002	374687	0.46	Lung cancer || id:ieu-b-4954	Lung cancer	Lung cancer || ||	TRUE	igd	NA	NA	NA	NA	NA	NA	NA	97783448	0.00177238	437887	1	9.40005e-09	ukb-b-5192	Time spent watching television (TV) || id:ukb-b-5192	TRUE	reported	igd	2	TRUE
rs1291871	C	T	C	T	0.00916233	0.00031035	0.485915	0.486696	4.19408e-05	18.366	FALSE	FALSE	FALSE	ieu-b-4954	10	11086083	0.000195349	374687	0.11	Lung cancer || id:ieu-b-4954	Lung cancer	Lung cancer || ||	TRUE	igd	NA	NA	NA	NA	NA	NA	NA	11086083	0.00159831	437887	10	9.90011e-09	ukb-b-5192	Time spent watching television (TV) || id:ukb-b-5192	TRUE	reported	igd	2	TRUE
rs6493583	G	C	G	C	0.0133615	-0.000297255	0.137725	0.138392	4.24032e-05	18.5685	FALSE	TRUE	FALSE	ieu-b-4954	15	53132547	0.000281719	374687	0.29	Lung cancer || id:ieu-b-4954	Lung cancer	Lung cancer || ||	TRUE	igd	TRUE	rs6493583	rs2440358	G	C	C	T	53096084	0.00232818	437887	15	9.49992e-09	ukb-b-5192	Time spent watching television (TV) || id:ukb-b-5192	TRUE	reported	igd	2	TRUE
rs749056	G	T	G	T	-0.0100199	0.000232288	0.304306	0.304365	4.25095e-05	18.615	FALSE	FALSE	FALSE	ieu-b-4954	1	110037838	0.000211852	374687	0.27	Lung cancer || id:ieu-b-4954	Lung cancer	Lung cancer || ||	TRUE	igd	NA	NA	NA	NA	NA	NA	NA	110037838	0.00173165	437887	1	7.19996e-09	ukb-b-5192	Time spent watching television (TV) || id:ukb-b-5192	TRUE	reported	igd	2	TRUE
rs11700249	G	T	G	T	0.00943299	0.00035064	0.408795	0.407941	4.30103e-05	18.8344	FALSE	FALSE	FALSE	ieu-b-4954	20	11910800	0.000197991	374687	0.0769999	Lung cancer || id:ieu-b-4954	Lung cancer	Lung cancer || ||	TRUE	igd	NA	NA	NA	NA	NA	NA	NA	11910800	0.00162108	437887	20	5.89997e-09	ukb-b-5192	Time spent watching television (TV) || id:ukb-b-5192	TRUE	reported	igd	2	TRUE
rs1993092	C	T	C	T	-0.00951741	7.45206e-05	0.389657	0.389979	4.30848e-05	18.867	FALSE	FALSE	FALSE	ieu-b-4954	6	98689604	0.000199292	374687	0.709999	Lung cancer || id:ieu-b-4954	Lung cancer	Lung cancer || ||	TRUE	igd	NA	NA	NA	NA	NA	NA	NA	98689604	0.00163099	437887	6	5.39995e-09	ukb-b-5192	Time spent watching television (TV) || id:ukb-b-5192	TRUE	reported	igd	2	TRUE
rs11222919	G	T	G	T	-0.0122141	0.000214008	0.175374	0.175642	4.31494e-05	18.8953	FALSE	FALSE	FALSE	ieu-b-4954	11	131969663	0.000256822	374687	0.4	Lung cancer || id:ieu-b-4954	Lung cancer	Lung cancer || ||	TRUE	igd	NA	NA	NA	NA	NA	NA	NA	131969663	0.00210245	437887	11	6.29999e-09	ukb-b-5192	Time spent watching television (TV) || id:ukb-b-5192	TRUE	reported	igd	2	TRUE
rs6125907	A	C	A	C	0.0161817	0.000210269	0.092033	0.091339	4.37615e-05	19.1633	FALSE	FALSE	FALSE	ieu-b-4954	20	48741172	0.000337531	374687	0.53	Lung cancer || id:ieu-b-4954	Lung cancer	Lung cancer || ||	TRUE	igd	TRUE	rs6125907	rs6125909	A	C	G	A	48730315	0.0027597	437887	20	4.49997e-09	ukb-b-5192	Time spent watching television (TV) || id:ukb-b-5192	TRUE	reported	igd	2	TRUE
rs72673939	C	G	C	G	0.0121001	9.67922e-05	0.183051	0.182433	4.379e-05	19.1758	FALSE	TRUE	FALSE	ieu-b-4954	8	118867693	0.000251821	374687	0.7	Lung cancer || id:ieu-b-4954	Lung cancer	Lung cancer || ||	TRUE	igd	NA	NA	NA	NA	NA	NA	NA	118867693	0.00205835	437887	8	4.09996e-09	ukb-b-5192	Time spent watching television (TV) || id:ukb-b-5192	TRUE	reported	igd	2	TRUE
rs2106164	C	T	C	T	-0.00938934	-8.94003e-05	0.468269	0.467593	4.39023e-05	19.225	FALSE	FALSE	FALSE	ieu-b-4954	7	92661753	0.00019541	374687	0.649999	Lung cancer || id:ieu-b-4954	Lung cancer	Lung cancer || ||	TRUE	igd	NA	NA	NA	NA	NA	NA	NA	92661753	0.00159824	437887	7	4.20001e-09	ukb-b-5192	Time spent watching television (TV) || id:ukb-b-5192	TRUE	reported	igd	2	TRUE
rs17789218	C	T	C	T	-0.0109161	-0.000274434	0.243949	0.244771	4.39557e-05	19.2484	FALSE	FALSE	FALSE	ieu-b-4954	6	100600097	0.000226003	374687	0.22	Lung cancer || id:ieu-b-4954	Lung cancer	Lung cancer || ||	TRUE	igd	NA	NA	NA	NA	NA	NA	NA	100600097	0.00184925	437887	6	3.59998e-09	ukb-b-5192	Time spent watching television (TV) || id:ukb-b-5192	TRUE	reported	igd	2	TRUE
rs6850494	C	A	C	A	0.00966003	0.000198563	0.386016	0.385901	4.42333e-05	19.37	FALSE	FALSE	FALSE	ieu-b-4954	4	82291771	0.000199744	374687	0.32	Lung cancer || id:ieu-b-4954	Lung cancer	Lung cancer || ||	TRUE	igd	NA	NA	NA	NA	NA	NA	NA	82291771	0.00163429	437887	4	3.40001e-09	ukb-b-5192	Time spent watching television (TV) || id:ukb-b-5192	TRUE	reported	igd	2	TRUE
rs362312	C	T	C	T	-0.00952438	-8.0648e-05	0.424168	0.424029	4.43136e-05	19.4051	FALSE	FALSE	FALSE	ieu-b-4954	4	3237644	0.000197142	374687	0.68	Lung cancer || id:ieu-b-4954	Lung cancer	Lung cancer || ||	TRUE	igd	NA	NA	NA	NA	NA	NA	NA	3237644	0.00161239	437887	4	3.50002e-09	ukb-b-5192	Time spent watching television (TV) || id:ukb-b-5192	TRUE	reported	igd	2	TRUE
rs11662211	T	C	T	C	-0.00944795	-0.000256161	0.494372	0.494384	4.46262e-05	19.542	FALSE	FALSE	FALSE	ieu-b-4954	18	77618869	0.000194472	374687	0.19	Lung cancer || id:ieu-b-4954	Lung cancer	Lung cancer || ||	TRUE	igd	NA	NA	NA	NA	NA	NA	NA	77618869	0.00159149	437887	18	2.90001e-09	ukb-b-5192	Time spent watching television (TV) || id:ukb-b-5192	TRUE	reported	igd	2	TRUE
rs883027	C	G	C	G	0.00967893	0.000383476	0.419695	0.419419	4.56326e-05	19.9827	FALSE	TRUE	FALSE	ieu-b-4954	2	50600165	0.000197364	374687	0.0519996	Lung cancer || id:ieu-b-4954	Lung cancer	Lung cancer || ||	TRUE	igd	NA	NA	NA	NA	NA	NA	NA	50600165	0.00161279	437887	2	2e-09	ukb-b-5192	Time spent watching television (TV) || id:ukb-b-5192	TRUE	reported	igd	2	TRUE
rs494566	T	C	T	C	0.0101656	-7.67159e-05	0.332086	0.33176	4.58424e-05	20.0746	FALSE	FALSE	FALSE	ieu-b-4954	9	1785717	0.000207455	374687	0.709999	Lung cancer || id:ieu-b-4954	Lung cancer	Lung cancer || ||	TRUE	igd	NA	NA	NA	NA	NA	NA	NA	1785717	0.00169592	437887	9	2e-09	ukb-b-5192	Time spent watching television (TV) || id:ukb-b-5192	TRUE	reported	igd	2	TRUE
rs7708324	G	A	G	A	-0.00988735	0.000140059	0.377232	0.37702	4.5933e-05	20.1143	FALSE	FALSE	FALSE	ieu-b-4954	5	147920094	0.000200376	374687	0.48	Lung cancer || id:ieu-b-4954	Lung cancer	Lung cancer || ||	TRUE	igd	NA	NA	NA	NA	NA	NA	NA	147920094	0.00163872	437887	5	1.6e-09	ukb-b-5192	Time spent watching television (TV) || id:ukb-b-5192	TRUE	reported	igd	2	TRUE
rs9880023	T	G	T	G	0.00964695	0.000220186	0.443573	0.443558	4.59392e-05	20.117	FALSE	FALSE	FALSE	ieu-b-4954	3	54178199	0.000196717	374687	0.26	Lung cancer || id:ieu-b-4954	Lung cancer	Lung cancer || ||	TRUE	igd	NA	NA	NA	NA	NA	NA	NA	54178199	0.00160796	437887	3	2e-09	ukb-b-5192	Time spent watching television (TV) || id:ukb-b-5192	TRUE	reported	igd	2	TRUE
rs1826510	A	G	A	G	-0.0127337	9.7914e-05	0.171502	0.171594	4.60787e-05	20.1781	FALSE	FALSE	FALSE	ieu-b-4954	5	24800012	0.000276943	374687	0.719999	Lung cancer || id:ieu-b-4954	Lung cancer	Lung cancer || ||	TRUE	igd	NA	NA	NA	NA	NA	NA	NA	24800012	0.00226447	437887	5	1.89998e-08	ukb-b-5192	Time spent watching television (TV) || id:ukb-b-5192	TRUE	reported	igd	2	TRUE
rs7798292	A	G	A	G	-0.00972203	-0.000111778	0.43452	0.434813	4.64484e-05	20.34	FALSE	FALSE	FALSE	ieu-b-4954	7	112974602	0.000196048	374687	0.57	Lung cancer || id:ieu-b-4954	Lung cancer	Lung cancer || ||	TRUE	igd	NA	NA	NA	NA	NA	NA	NA	112974602	0.00160341	437887	7	1.29999e-09	ukb-b-5192	Time spent watching television (TV) || id:ukb-b-5192	TRUE	reported	igd	2	TRUE
rs68056254	T	G	T	G	0.0134953	-1.1774e-05	0.150874	0.150492	4.6664e-05	20.4344	FALSE	FALSE	FALSE	ieu-b-4954	2	147846855	0.000272709	374687	0.97	Lung cancer || id:ieu-b-4954	Lung cancer	Lung cancer || ||	TRUE	igd	NA	NA	NA	NA	NA	NA	NA	147846855	0.00222488	437887	2	1.29999e-09	ukb-b-5192	Time spent watching television (TV) || id:ukb-b-5192	TRUE	reported	igd	2	TRUE
rs61864793	C	T	C	T	-0.0111416	-0.000149196	0.251695	0.252259	4.67604e-05	20.4766	FALSE	FALSE	FALSE	ieu-b-4954	10	85803372	0.000223989	374687	0.51	Lung cancer || id:ieu-b-4954	Lung cancer	Lung cancer || ||	TRUE	igd	NA	NA	NA	NA	NA	NA	NA	85803372	0.00183429	437887	10	1.2e-09	ukb-b-5192	Time spent watching television (TV) || id:ukb-b-5192	TRUE	reported	igd	2	TRUE
rs3754970	C	T	C	T	0.00970162	0.000579352	0.497078	0.497442	4.70591e-05	20.6074	FALSE	FALSE	FALSE	ieu-b-4954	2	162091836	0.00019562	374687	0.00309999	Lung cancer || id:ieu-b-4954	Lung cancer	Lung cancer || ||	TRUE	igd	NA	NA	NA	NA	NA	NA	NA	162091836	0.00159865	437887	2	1.29999e-09	ukb-b-5192	Time spent watching television (TV) || id:ukb-b-5192	TRUE	reported	igd	2	TRUE
rs11191129	T	C	T	C	-0.00984638	2.85575e-05	0.422818	0.423503	4.73205e-05	20.7219	FALSE	FALSE	FALSE	ieu-b-4954	10	103606543	0.000196518	374687	0.88	Lung cancer || id:ieu-b-4954	Lung cancer	Lung cancer || ||	TRUE	igd	NA	NA	NA	NA	NA	NA	NA	103606543	0.00160863	437887	10	9.29994e-10	ukb-b-5192	Time spent watching television (TV) || id:ukb-b-5192	TRUE	reported	igd	2	TRUE
rs9300594	G	A	G	A	0.0112022	0.0001877	0.253582	0.252994	4.75048e-05	20.8026	FALSE	FALSE	FALSE	ieu-b-4954	13	100869905	0.000223588	374687	0.4	Lung cancer || id:ieu-b-4954	Lung cancer	Lung cancer || ||	TRUE	igd	NA	NA	NA	NA	NA	NA	NA	100869905	0.0018292	437887	13	9.09997e-10	ukb-b-5192	Time spent watching television (TV) || id:ukb-b-5192	TRUE	reported	igd	2	TRUE
rs7899206	G	T	G	T	-0.00977557	0.000149963	0.492382	0.493002	4.77698e-05	20.9187	FALSE	FALSE	FALSE	ieu-b-4954	10	127188859	0.00019663	374687	0.450001	Lung cancer || id:ieu-b-4954	Lung cancer	Lung cancer || ||	TRUE	igd	NA	NA	NA	NA	NA	NA	NA	127188859	0.00161031	437887	10	1.29999e-09	ukb-b-5192	Time spent watching television (TV) || id:ukb-b-5192	TRUE	reported	igd	2	TRUE
rs77273138	A	T	A	T	0.0234767	0.000821378	0.045412	0.045133	4.77849e-05	20.9253	FALSE	TRUE	FALSE	ieu-b-4954	12	24092043	0.000470766	374687	0.0810009	Lung cancer || id:ieu-b-4954	Lung cancer	Lung cancer || ||	TRUE	igd	NA	NA	NA	NA	NA	NA	NA	24092043	0.00383992	437887	12	9.69996e-10	ukb-b-5192	Time spent watching television (TV) || id:ukb-b-5192	TRUE	reported	igd	2	TRUE
rs111901094	T	G	T	G	0.0127107	0.000460985	0.182164	0.120245	4.81391e-05	21.0804	FALSE	FALSE	FALSE	ieu-b-4954	19	19539891	0.000299221	374687	0.12	Lung cancer || id:ieu-b-4954	Lung cancer	Lung cancer || ||	TRUE	igd	TRUE	rs111901094	rs8182472	T	G	C	T	19513570	0.00209757	437887	19	1.40001e-09	ukb-b-5192	Time spent watching television (TV) || id:ukb-b-5192	TRUE	reported	igd	2	TRUE
rs6994132	C	T	C	T	-0.00996299	-0.000431072	0.420764	0.420464	4.83842e-05	21.1877	FALSE	FALSE	FALSE	ieu-b-4954	8	92653740	0.00019689	374687	0.0290001	Lung cancer || id:ieu-b-4954	Lung cancer	Lung cancer || ||	TRUE	igd	NA	NA	NA	NA	NA	NA	NA	92653740	0.00161092	437887	8	6.19998e-10	ukb-b-5192	Time spent watching television (TV) || id:ukb-b-5192	TRUE	reported	igd	2	TRUE
rs73571431	T	C	T	C	0.0158383	0.000167131	0.109769	0.109563	4.90263e-05	21.469	FALSE	FALSE	FALSE	ieu-b-4954	9	126136139	0.000312495	374687	0.59	Lung cancer || id:ieu-b-4954	Lung cancer	Lung cancer || ||	TRUE	igd	NA	NA	NA	NA	NA	NA	NA	126136139	0.00255272	437887	9	5.49997e-10	ukb-b-5192	Time spent watching television (TV) || id:ukb-b-5192	TRUE	reported	igd	2	TRUE
rs114755463	A	G	A	G	0.0132589	0.000149573	0.16775	0.167494	4.90864e-05	21.4953	FALSE	FALSE	FALSE	ieu-b-4954	5	152503110	0.000262776	374687	0.57	Lung cancer || id:ieu-b-4954	Lung cancer	Lung cancer || ||	TRUE	igd	NA	NA	NA	NA	NA	NA	NA	152503110	0.00214815	437887	5	6.69993e-10	ukb-b-5192	Time spent watching television (TV) || id:ukb-b-5192	TRUE	reported	igd	2	TRUE
rs11245482	C	T	C	T	0.0101886	9.60287e-05	0.385493	0.384566	4.91816e-05	21.5369	FALSE	FALSE	FALSE	ieu-b-4954	10	126733546	0.00020018	374687	0.630001	Lung cancer || id:ieu-b-4954	Lung cancer	Lung cancer || ||	TRUE	igd	NA	NA	NA	NA	NA	NA	NA	126733546	0.00163627	437887	10	4.79999e-10	ukb-b-5192	Time spent watching television (TV) || id:ukb-b-5192	TRUE	reported	igd	2	TRUE
rs4847408	C	G	C	G	-0.010396	-0.000346704	0.350627	0.350067	4.92155e-05	21.5518	FALSE	TRUE	FALSE	ieu-b-4954	1	93791437	0.000203569	374687	0.089	Lung cancer || id:ieu-b-4954	Lung cancer	Lung cancer || ||	TRUE	igd	NA	NA	NA	NA	NA	NA	NA	93791437	0.00166324	437887	1	4.09996e-10	ukb-b-5192	Time spent watching television (TV) || id:ukb-b-5192	TRUE	reported	igd	2	TRUE
rs4788616	G	T	G	T	-0.0101834	0.000214142	0.391065	0.392012	4.93896e-05	21.628	FALSE	FALSE	FALSE	ieu-b-4954	16	72211984	0.000199213	374687	0.28	Lung cancer || id:ieu-b-4954	Lung cancer	Lung cancer || ||	TRUE	igd	NA	NA	NA	NA	NA	NA	NA	72211984	0.00163103	437887	16	4.30002e-10	ukb-b-5192	Time spent watching television (TV) || id:ukb-b-5192	TRUE	reported	igd	2	TRUE
rs11696187	T	C	T	C	-0.0135653	-0.000388062	0.160229	0.160354	4.95212e-05	21.6856	FALSE	FALSE	FALSE	ieu-b-4954	20	58891882	0.000265031	374687	0.14	Lung cancer || id:ieu-b-4954	Lung cancer	Lung cancer || ||	TRUE	igd	NA	NA	NA	NA	NA	NA	NA	58891882	0.00217137	437887	20	4.20001e-10	ukb-b-5192	Time spent watching television (TV) || id:ukb-b-5192	TRUE	reported	igd	2	TRUE
rs7921305	A	G	A	G	-0.0114732	-0.000425554	0.252545	0.252669	4.96962e-05	21.7623	FALSE	FALSE	FALSE	ieu-b-4954	10	133775196	0.000223623	374687	0.0569994	Lung cancer || id:ieu-b-4954	Lung cancer	Lung cancer || ||	TRUE	igd	NA	NA	NA	NA	NA	NA	NA	133775196	0.00183116	437887	10	3.69999e-10	ukb-b-5192	Time spent watching television (TV) || id:ukb-b-5192	TRUE	reported	igd	2	TRUE
rs58541850	A	G	A	G	0.0213895	-0.000698694	0.058526	0.058024	5.04183e-05	22.0785	FALSE	FALSE	FALSE	ieu-b-4954	6	166165563	0.000415911	374687	0.0929994	Lung cancer || id:ieu-b-4954	Lung cancer	Lung cancer || ||	TRUE	igd	NA	NA	NA	NA	NA	NA	NA	166165563	0.00338741	437887	6	2.69998e-10	ukb-b-5192	Time spent watching television (TV) || id:ukb-b-5192	TRUE	reported	igd	2	TRUE
rs263771	A	C	A	C	0.0120137	0.000332481	0.233452	0.233025	5.1656e-05	22.6205	FALSE	FALSE	FALSE	ieu-b-4954	2	185921692	0.000230797	374687	0.15	Lung cancer || id:ieu-b-4954	Lung cancer	Lung cancer || ||	TRUE	igd	NA	NA	NA	NA	NA	NA	NA	185921692	0.0018854	437887	2	1.89998e-10	ukb-b-5192	Time spent watching television (TV) || id:ukb-b-5192	TRUE	reported	igd	2	TRUE
rs12045585	A	G	A	G	-0.0150612	0.000355625	0.131234	0.131654	5.17247e-05	22.6507	FALSE	FALSE	FALSE	ieu-b-4954	1	243673099	0.000294249	374687	0.23	Lung cancer || id:ieu-b-4954	Lung cancer	Lung cancer || ||	TRUE	igd	NA	NA	NA	NA	NA	NA	NA	243673099	0.00240961	437887	1	4.09996e-10	ukb-b-5192	Time spent watching television (TV) || id:ukb-b-5192	TRUE	reported	igd	2	TRUE
rs4567133	A	C	A	C	-0.0130235	0.000215022	0.189644	0.189374	5.21315e-05	22.8288	FALSE	FALSE	FALSE	ieu-b-4954	9	22606560	0.000249057	374687	0.39	Lung cancer || id:ieu-b-4954	Lung cancer	Lung cancer || ||	TRUE	igd	NA	NA	NA	NA	NA	NA	NA	22606560	0.00203837	437887	9	1.7e-10	ukb-b-5192	Time spent watching television (TV) || id:ukb-b-5192	TRUE	reported	igd	2	TRUE
rs6895658	C	T	C	T	-0.0129815	-5.35598e-05	0.193239	0.193381	5.25436e-05	23.0092	FALSE	FALSE	FALSE	ieu-b-4954	5	124274035	0.000246082	374687	0.83	Lung cancer || id:ieu-b-4954	Lung cancer	Lung cancer || ||	TRUE	igd	NA	NA	NA	NA	NA	NA	NA	124274035	0.0020131	437887	5	1.09999e-10	ukb-b-5192	Time spent watching television (TV) || id:ukb-b-5192	TRUE	reported	igd	2	TRUE
rs2857693	T	G	T	G	0.0106577	0.000142357	0.365548	0.365797	5.26866e-05	23.0719	FALSE	FALSE	FALSE	ieu-b-4954	6	31588384	0.000201223	374687	0.48	Lung cancer || id:ieu-b-4954	Lung cancer	Lung cancer || ||	TRUE	igd	NA	NA	NA	NA	NA	NA	NA	31588384	0.00164635	437887	6	9.60064e-11	ukb-b-5192	Time spent watching television (TV) || id:ukb-b-5192	TRUE	reported	igd	2	TRUE
rs11877758	G	T	G	T	0.0110747	0.000185809	0.312562	0.312442	5.27064e-05	23.0806	FALSE	FALSE	FALSE	ieu-b-4954	18	35138110	0.000210558	374687	0.38	Lung cancer || id:ieu-b-4954	Lung cancer	Lung cancer || ||	TRUE	igd	NA	NA	NA	NA	NA	NA	NA	35138110	0.0017236	437887	18	1.29999e-10	ukb-b-5192	Time spent watching television (TV) || id:ukb-b-5192	TRUE	reported	igd	2	TRUE
rs9867437	C	A	C	A	-0.0103044	0.000119863	0.460371	0.460526	5.27568e-05	23.1026	FALSE	FALSE	FALSE	ieu-b-4954	3	85676752	0.000195973	374687	0.54	Lung cancer || id:ieu-b-4954	Lung cancer	Lung cancer || ||	TRUE	igd	NA	NA	NA	NA	NA	NA	NA	85676752	0.00160214	437887	3	1.29999e-10	ukb-b-5192	Time spent watching television (TV) || id:ukb-b-5192	TRUE	reported	igd	2	TRUE
rs2073869	T	C	T	C	-0.0138006	5.3211e-05	0.166613	0.166612	5.2891e-05	23.1614	FALSE	FALSE	FALSE	ieu-b-4954	9	135763816	0.000261481	374687	0.84	Lung cancer || id:ieu-b-4954	Lung cancer	Lung cancer || ||	TRUE	igd	NA	NA	NA	NA	NA	NA	NA	135763816	0.00213942	437887	9	1.09999e-10	ukb-b-5192	Time spent watching television (TV) || id:ukb-b-5192	TRUE	reported	igd	2	TRUE
rs11911112	C	A	C	A	-0.0107427	-4.01856e-05	0.365887	0.366039	5.35514e-05	23.4506	FALSE	FALSE	FALSE	ieu-b-4954	21	40528346	0.000201905	374687	0.84	Lung cancer || id:ieu-b-4954	Lung cancer	Lung cancer || ||	TRUE	igd	NA	NA	NA	NA	NA	NA	NA	40528346	0.00165277	437887	21	8.00018e-11	ukb-b-5192	Time spent watching television (TV) || id:ukb-b-5192	TRUE	reported	igd	2	TRUE
rs9471333	T	C	T	C	-0.0104272	-0.000347965	0.447741	0.419477	5.37694e-05	23.5461	FALSE	FALSE	FALSE	ieu-b-4954	6	40366427	0.000191324	374687	0.0690001	Lung cancer || id:ieu-b-4954	Lung cancer	Lung cancer || ||	TRUE	igd	TRUE	rs9471333	rs2436726	C	T	T	C	40362023	0.00159773	437887	6	6.70039e-11	ukb-b-5192	Time spent watching television (TV) || id:ukb-b-5192	TRUE	reported	igd	2	TRUE
rs2906604	C	T	C	T	0.0104012	7.86482e-05	0.497337	0.497235	5.40909e-05	23.6869	FALSE	FALSE	FALSE	ieu-b-4954	2	107624244	0.000194041	374687	0.69	Lung cancer || id:ieu-b-4954	Lung cancer	Lung cancer || ||	TRUE	igd	NA	NA	NA	NA	NA	NA	NA	107624244	0.00158628	437887	2	5.50047e-11	ukb-b-5192	Time spent watching television (TV) || id:ukb-b-5192	TRUE	reported	igd	2	TRUE
rs178203	C	T	C	T	0.012014	-0.000187861	0.250449	0.243289	5.41908e-05	23.7306	FALSE	FALSE	FALSE	ieu-b-4954	14	26961879	0.000226235	374687	0.41	Lung cancer || id:ieu-b-4954	Lung cancer	Lung cancer || ||	TRUE	igd	TRUE	rs178203	rs17111286	T	C	C	T	26959322	0.00183543	437887	14	5.90065e-11	ukb-b-5192	Time spent watching television (TV) || id:ukb-b-5192	TRUE	reported	igd	2	TRUE
rs79373894	C	T	C	T	-0.0287273	-3.25958e-05	0.034386	0.034239	5.48031e-05	23.9988	FALSE	FALSE	FALSE	ieu-b-4954	15	73369053	0.000543541	374687	0.95	Lung cancer || id:ieu-b-4954	Lung cancer	Lung cancer || ||	TRUE	igd	NA	NA	NA	NA	NA	NA	NA	73369053	0.00444001	437887	15	9.79941e-11	ukb-b-5192	Time spent watching television (TV) || id:ukb-b-5192	TRUE	reported	igd	2	TRUE
rs13014947	A	G	A	G	0.0106072	7.15035e-05	0.425278	0.425813	5.49999e-05	24.085	FALSE	FALSE	FALSE	ieu-b-4954	2	193742999	0.000198675	374687	0.719999	Lung cancer || id:ieu-b-4954	Lung cancer	Lung cancer || ||	TRUE	igd	NA	NA	NA	NA	NA	NA	NA	193742999	0.00162396	437887	2	6.4998e-11	ukb-b-5192	Time spent watching television (TV) || id:ukb-b-5192	TRUE	reported	igd	2	TRUE
rs1889996	G	T	G	T	0.0119681	-0.000221205	0.261035	0.255752	5.5259e-05	24.1984	FALSE	FALSE	FALSE	ieu-b-4954	13	54273564	0.000222952	374687	0.32	Lung cancer || id:ieu-b-4954	Lung cancer	Lung cancer || ||	TRUE	igd	TRUE	rs1889996	rs2806727	T	G	G	T	54269950	0.00181118	437887	13	3.90032e-11	ukb-b-5192	Time spent watching television (TV) || id:ukb-b-5192	TRUE	reported	igd	2	TRUE
rs4303732	C	T	C	T	-0.0107277	4.36794e-06	0.40162	0.40169	5.53141e-05	24.2225	FALSE	FALSE	FALSE	ieu-b-4954	2	100830040	0.000198297	374687	0.98	Lung cancer || id:ieu-b-4954	Lung cancer	Lung cancer || ||	TRUE	igd	NA	NA	NA	NA	NA	NA	NA	100830040	0.00162133	437887	2	3.69999e-11	ukb-b-5192	Time spent watching television (TV) || id:ukb-b-5192	TRUE	reported	igd	2	TRUE
rs996234	A	G	A	G	-0.0105421	0.000156178	0.483658	0.484013	5.55086e-05	24.3077	FALSE	FALSE	FALSE	ieu-b-4954	5	59455212	0.000201554	374687	0.44	Lung cancer || id:ieu-b-4954	Lung cancer	Lung cancer || ||	TRUE	igd	NA	NA	NA	NA	NA	NA	NA	59455212	0.00164809	437887	5	1.6e-10	ukb-b-5192	Time spent watching television (TV) || id:ukb-b-5192	TRUE	reported	igd	2	TRUE
rs62145951	C	T	C	T	-0.0120253	-0.000317243	0.263053	0.263504	5.60662e-05	24.5519	FALSE	FALSE	FALSE	ieu-b-4954	2	68399586	0.00022064	374687	0.15	Lung cancer || id:ieu-b-4954	Lung cancer	Lung cancer || ||	TRUE	igd	NA	NA	NA	NA	NA	NA	NA	68399586	0.00180403	437887	2	2.60016e-11	ukb-b-5192	Time spent watching television (TV) || id:ukb-b-5192	TRUE	reported	igd	2	TRUE
rs814197	G	T	G	T	-0.0106837	4.50735e-05	0.466816	0.466803	5.68193e-05	24.8818	FALSE	FALSE	FALSE	ieu-b-4954	1	61092456	0.000194925	374687	0.82	Lung cancer || id:ieu-b-4954	Lung cancer	Lung cancer || ||	TRUE	igd	NA	NA	NA	NA	NA	NA	NA	61092456	0.00159355	437887	1	1.99986e-11	ukb-b-5192	Time spent watching television (TV) || id:ukb-b-5192	TRUE	reported	igd	2	TRUE
rs749671	A	G	A	G	-0.0110813	-0.000158247	0.371805	0.367232	5.73616e-05	25.1192	FALSE	FALSE	FALSE	ieu-b-4954	16	31110981	0.000201419	374687	0.43	Lung cancer || id:ieu-b-4954	Lung cancer	Lung cancer || ||	TRUE	igd	TRUE	rs749671	rs7196161	A	G	G	A	31088347	0.00164483	437887	16	1.59993e-11	ukb-b-5192	Time spent watching television (TV) || id:ukb-b-5192	TRUE	reported	igd	2	TRUE
rs6102912	C	T	C	T	-0.0109087	8.6089e-05	0.41003	0.410569	5.75734e-05	25.212	FALSE	FALSE	FALSE	ieu-b-4954	20	41202935	0.000197268	374687	0.66	Lung cancer || id:ieu-b-4954	Lung cancer	Lung cancer || ||	TRUE	igd	NA	NA	NA	NA	NA	NA	NA	41202935	0.00161539	437887	20	1.39991e-11	ukb-b-5192	Time spent watching television (TV) || id:ukb-b-5192	TRUE	reported	igd	2	TRUE
rs75641275	C	A	C	A	0.0154331	0.000346145	0.14333	0.142738	5.84907e-05	25.6137	FALSE	FALSE	FALSE	ieu-b-4954	1	98327133	0.000278053	374687	0.21	Lung cancer || id:ieu-b-4954	Lung cancer	Lung cancer || ||	TRUE	igd	NA	NA	NA	NA	NA	NA	NA	98327133	0.0022696	437887	1	1e-11	ukb-b-5192	Time spent watching television (TV) || id:ukb-b-5192	TRUE	reported	igd	2	TRUE
rs2678662	G	T	G	T	0.0111458	0.000345188	0.391663	0.391829	5.91983e-05	25.9236	FALSE	FALSE	FALSE	ieu-b-4954	2	104446759	0.000199775	374687	0.0840001	Lung cancer || id:ieu-b-4954	Lung cancer	Lung cancer || ||	TRUE	igd	NA	NA	NA	NA	NA	NA	NA	104446759	0.00163238	437887	2	8.60003e-12	ukb-b-5192	Time spent watching television (TV) || id:ukb-b-5192	TRUE	reported	igd	2	TRUE
rs3138499	C	A	C	A	0.0109638	6.81721e-05	0.481817	0.481775	6.0023e-05	26.2847	FALSE	FALSE	FALSE	ieu-b-4954	9	92219921	0.000196224	374687	0.73	Lung cancer || id:ieu-b-4954	Lung cancer	Lung cancer || ||	TRUE	igd	NA	NA	NA	NA	NA	NA	NA	92219921	0.00160508	437887	9	8.49963e-12	ukb-b-5192	Time spent watching television (TV) || id:ukb-b-5192	TRUE	reported	igd	2	TRUE
rs10765777	C	A	C	A	-0.0113034	-0.000537102	0.391753	0.39263	6.08892e-05	26.6641	FALSE	FALSE	FALSE	ieu-b-4954	11	95656385	0.000199888	374687	0.00719996	Lung cancer || id:ieu-b-4954	Lung cancer	Lung cancer || ||	TRUE	igd	NA	NA	NA	NA	NA	NA	NA	95656385	0.00163611	437887	11	4.90004e-12	ukb-b-5192	Time spent watching television (TV) || id:ukb-b-5192	TRUE	reported	igd	2	TRUE
rs4747438	T	C	T	C	-0.0118194	-0.000135339	0.323488	0.322649	6.11441e-05	26.7757	FALSE	FALSE	FALSE	ieu-b-4954	10	22124263	0.000208364	374687	0.52	Lung cancer || id:ieu-b-4954	Lung cancer	Lung cancer || ||	TRUE	igd	NA	NA	NA	NA	NA	NA	NA	22124263	0.00170328	437887	10	3.90032e-12	ukb-b-5192	Time spent watching television (TV) || id:ukb-b-5192	TRUE	reported	igd	2	TRUE
rs34811474	A	G	A	G	-0.0131563	-0.000140249	0.230691	0.23125	6.14369e-05	26.9039	FALSE	FALSE	FALSE	ieu-b-4954	4	25408838	0.000230609	374687	0.54	Lung cancer || id:ieu-b-4954	Lung cancer	Lung cancer || ||	TRUE	igd	NA	NA	NA	NA	NA	NA	NA	25408838	0.00188722	437887	4	3.10027e-12	ukb-b-5192	Time spent watching television (TV) || id:ukb-b-5192	TRUE	reported	igd	2	TRUE
rs2240857	G	T	G	T	0.0159314	-0.000233677	0.141014	0.140829	6.14874e-05	26.9261	FALSE	FALSE	FALSE	ieu-b-4954	7	8010634	0.00028144	374687	0.41	Lung cancer || id:ieu-b-4954	Lung cancer	Lung cancer || ||	TRUE	igd	NA	NA	NA	NA	NA	NA	NA	8010634	0.00230213	437887	7	4.49987e-12	ukb-b-5192	Time spent watching television (TV) || id:ukb-b-5192	TRUE	reported	igd	2	TRUE
rs6511708	C	T	C	T	-0.0120822	0.000588431	0.335204	0.334716	6.50608e-05	28.491	FALSE	FALSE	FALSE	ieu-b-4954	19	10788813	0.000205808	374687	0.00420001	Lung cancer || id:ieu-b-4954	Lung cancer	Lung cancer || ||	TRUE	igd	NA	NA	NA	NA	NA	NA	NA	10788813	0.00168508	437887	19	7.50067e-13	ukb-b-5192	Time spent watching television (TV) || id:ukb-b-5192	TRUE	reported	igd	2	TRUE
rs801733	C	A	C	A	-0.0124933	2.44077e-05	0.357688	0.358553	7.17191e-05	31.407	FALSE	FALSE	FALSE	ieu-b-4954	11	65934549	0.000202774	374687	0.9	Lung cancer || id:ieu-b-4954	Lung cancer	Lung cancer || ||	TRUE	igd	NA	NA	NA	NA	NA	NA	NA	65934549	0.00165881	437887	11	5.00035e-14	ukb-b-5192	Time spent watching television (TV) || id:ukb-b-5192	TRUE	reported	igd	2	TRUE
rs262890	G	A	G	A	0.0132392	0.000624751	0.298989	0.298415	7.3474e-05	32.1755	FALSE	FALSE	FALSE	ieu-b-4954	5	62930015	0.000212599	374687	0.00329997	Lung cancer || id:ieu-b-4954	Lung cancer	Lung cancer || ||	TRUE	igd	NA	NA	NA	NA	NA	NA	NA	62930015	0.00173776	437887	5	2.60016e-14	ukb-b-5192	Time spent watching television (TV) || id:ukb-b-5192	TRUE	reported	igd	2	TRUE
rs2725371	G	A	G	A	-0.0132649	-0.000221686	0.304348	0.304119	7.45076e-05	32.6282	FALSE	FALSE	FALSE	ieu-b-4954	8	30854033	0.000212217	374687	0.3	Lung cancer || id:ieu-b-4954	Lung cancer	Lung cancer || ||	TRUE	igd	NA	NA	NA	NA	NA	NA	NA	30854033	0.00173462	437887	8	2.09991e-14	ukb-b-5192	Time spent watching television (TV) || id:ukb-b-5192	TRUE	reported	igd	2	TRUE
rs7184800	A	G	A	G	-0.0134542	-0.000294627	0.302842	0.313142	7.64351e-05	33.4724	FALSE	FALSE	FALSE	ieu-b-4954	16	53534624	0.000210398	374687	0.16	Lung cancer || id:ieu-b-4954	Lung cancer	Lung cancer || ||	TRUE	igd	TRUE	rs7184800	rs62048543	A	G	C	T	53509131	0.00173008	437887	16	7.39946e-15	ukb-b-5192	Time spent watching television (TV) || id:ukb-b-5192	TRUE	reported	igd	2	TRUE
rs12553324	G	C	G	C	-0.0135646	-0.000134681	0.415158	0.415218	8.93503e-05	39.1286	FALSE	TRUE	FALSE	ieu-b-4954	9	23347865	0.000197386	374687	0.5	Lung cancer || id:ieu-b-4954	Lung cancer	Lung cancer || ||	TRUE	igd	NA	NA	NA	NA	NA	NA	NA	23347865	0.00161525	437887	9	4.49987e-17	ukb-b-5192	Time spent watching television (TV) || id:ukb-b-5192	TRUE	reported	igd	2	TRUE
rs6814554	A	G	A	G	0.0135276	0.000229977	0.47436	0.474011	9.12574e-05	39.9639	FALSE	FALSE	FALSE	ieu-b-4954	4	152454334	0.000195301	374687	0.24	Lung cancer || id:ieu-b-4954	Lung cancer	Lung cancer || ||	TRUE	igd	NA	NA	NA	NA	NA	NA	NA	152454334	0.00159621	437887	4	2.39994e-17	ukb-b-5192	Time spent watching television (TV) || id:ukb-b-5192	TRUE	reported	igd	2	TRUE
rs10189857	G	A	G	A	0.0146862	0.000154951	0.432324	0.43173	0.000105867	46.3623	FALSE	FALSE	FALSE	ieu-b-4954	2	60713235	0.000196612	374687	0.43	Lung cancer || id:ieu-b-4954	Lung cancer	Lung cancer || ||	TRUE	igd	NA	NA	NA	NA	NA	NA	NA	60713235	0.00160509	437887	2	5.70033e-20	ukb-b-5192	Time spent watching television (TV) || id:ukb-b-5192	TRUE	reported	igd	2	TRUE

## Sheet: ST6
SNP	effect_allele.exposure	other_allele.exposure	effect_allele.outcome	other_allele.outcome	beta.exposure	beta.outcome	eaf.exposure	eaf.outcome	R2	F	remove	palindromic	ambiguous	id.outcome	chr	pos	se.outcome	samplesize.outcome	pval.outcome	outcome	originalname.outcome	outcome.deprecated	mr_keep.outcome	data_source.outcome	pos.exposure	chr.exposure	pval.exposure	se.exposure	samplesize.exposure	id.exposure	exposure	mr_keep.exposure	pval_origin.exposure	data_source.exposure	action	mr_keep
rs12979056	A	G	A	G	0.0281373	0.00162322	0.458487	0.457714	0.000393125	130.432	FALSE	FALSE	FALSE	ukb-b-19809	19	17862131	0.00103336	453071	0.12	Fed-up feelings || id:ukb-b-19809	Fed-up feelings	Fed-up feelings || ||	TRUE	igd	17862131	19	3.59e-09	0.00476719	331654	ukb-a-506	Number of days/week walked 10+ minutes || id:ukb-a-506	TRUE	reported	igd	2	TRUE
rs1455343	T	G	T	G	0.0284927	0.0037171	0.38195	0.37918	0.00038329	127.168	FALSE	FALSE	FALSE	ukb-b-19809	2	199519691	0.0010687	453071	0.0005	Fed-up feelings || id:ukb-b-19809	Fed-up feelings	Fed-up feelings || ||	TRUE	igd	199519691	2	7.66e-09	0.00493298	331654	ukb-a-506	Number of days/week walked 10+ minutes || id:ukb-a-506	TRUE	reported	igd	2	TRUE
rs217627	C	T	C	T	0.0364095	0.00361386	0.157785	0.159463	0.000352329	116.892	FALSE	FALSE	FALSE	ukb-b-19809	14	62381599	0.00140638	453071	0.01	Fed-up feelings || id:ukb-b-19809	Fed-up feelings	Fed-up feelings || ||	TRUE	igd	62381599	14	2.3e-08	0.00651592	331654	ukb-a-506	Number of days/week walked 10+ minutes || id:ukb-a-506	TRUE	reported	igd	2	TRUE
rs34654885	A	G	A	G	0.0289933	0.00316099	0.345615	0.342225	0.000380234	126.153	FALSE	FALSE	FALSE	ukb-b-19809	4	5232752	0.00108027	453071	0.00340001	Fed-up feelings || id:ukb-b-19809	Fed-up feelings	Fed-up feelings || ||	TRUE	igd	5232752	4	5.6e-09	0.00497451	331654	ukb-a-506	Number of days/week walked 10+ minutes || id:ukb-a-506	TRUE	reported	igd	2	TRUE
rs627685	C	T	C	T	0.0308077	0.00243923	0.303355	0.303519	0.000401154	133.097	FALSE	FALSE	FALSE	ukb-b-19809	18	53186092	0.00112501	453071	0.0299999	Fed-up feelings || id:ukb-b-19809	Fed-up feelings	Fed-up feelings || ||	TRUE	igd	53186092	18	2.98e-09	0.00519268	331654	ukb-a-506	Number of days/week walked 10+ minutes || id:ukb-a-506	TRUE	reported	igd	2	TRUE
rs7577014	G	A	G	A	0.0312821	0.00219657	0.294904	0.294328	0.000406959	135.024	FALSE	FALSE	FALSE	ukb-b-19809	2	60779840	0.00113627	453071	0.0530005	Fed-up feelings || id:ukb-b-19809	Fed-up feelings	Fed-up feelings || ||	TRUE	igd	60779840	2	2.42e-09	0.00524284	331654	ukb-a-506	Number of days/week walked 10+ minutes || id:ukb-a-506	TRUE	reported	igd	2	TRUE

## Sheet: ST7
SNP	effect_allele.exposure	other_allele.exposure	effect_allele.outcome	other_allele.outcome	beta.exposure	beta.outcome	eaf.exposure	eaf.outcome	R2	F	remove	palindromic	ambiguous	id.outcome	chr	pos	se.outcome	samplesize.outcome	pval.outcome	outcome	originalname.outcome	outcome.deprecated	mr_keep.outcome	data_source.outcome	se.exposure	pval.exposure	chr.exposure	pos.exposure	samplesize.exposure	id.exposure	exposure	mr_keep.exposure	pval_origin.exposure	data_source.exposure	action	mr_keep
rs10149134	A	G	A	G	-0.00941046	0.000418444	0.391386	0.390533	4.22e-05	14.1485	FALSE	FALSE	FALSE	ukb-b-5192	14	100996682	0.00163105	437887	0.8	Time spent watching television (TV) || id:ukb-b-5192	Time spent watching television (TV)	Time spent watching television (TV) || ||	TRUE	igd	0.00151964	5.93e-10	14	100996682	335349	ukb-a-513	Usual walking pace || id:ukb-a-513	TRUE	reported	igd	2	TRUE
rs11152989	T	C	T	C	-0.00953889	0.0001034	0.314294	0.31223	3.92e-05	13.1526	FALSE	FALSE	FALSE	ukb-b-5192	6	96936061	0.00171785	437887	0.95	Time spent watching television (TV) || id:ukb-b-5192	Time spent watching television (TV)	Time spent watching television (TV) || ||	TRUE	igd	0.00159894	2.44e-09	6	96936061	335349	ukb-a-513	Usual walking pace || id:ukb-a-513	TRUE	reported	igd	2	TRUE
rs12739999	A	G	A	G	-0.0135287	0.00767955	0.171228	0.171675	5.19e-05	17.4208	FALSE	FALSE	FALSE	ukb-b-5192	1	32207990	0.00211462	437887	0.000280001	Time spent watching television (TV) || id:ukb-b-5192	Time spent watching television (TV)	Time spent watching television (TV) || ||	TRUE	igd	0.00197506	7.41e-12	1	32207990	335349	ukb-a-513	Usual walking pace || id:ukb-a-513	TRUE	reported	igd	2	TRUE
rs13238384	G	T	G	T	0.0102124	-0.0025694	0.365805	0.365805	4.84e-05	16.2283	FALSE	FALSE	FALSE	ukb-b-5192	7	113594283	0.00165156	437887	0.12	Time spent watching television (TV) || id:ukb-b-5192	Time spent watching television (TV)	Time spent watching television (TV) || ||	TRUE	igd	0.00154086	3.41e-11	7	113594283	335349	ukb-a-513	Usual walking pace || id:ukb-a-513	TRUE	reported	igd	2	TRUE
rs1652376	T	G	T	G	0.00893675	-0.00678109	0.464221	0.462379	3.97e-05	13.3233	FALSE	FALSE	FALSE	ukb-b-5192	18	21109466	0.00159564	437887	2.1e-05	Time spent watching television (TV) || id:ukb-b-5192	Time spent watching television (TV)	Time spent watching television (TV) || ||	TRUE	igd	0.00148766	1.89e-09	18	21109466	335349	ukb-a-513	Usual walking pace || id:ukb-a-513	TRUE	reported	igd	2	TRUE
rs2054079	T	C	T	C	0.00979173	-0.00173521	0.319442	0.319442	4.17e-05	13.9804	FALSE	FALSE	FALSE	ukb-b-5192	2	226486752	0.00170289	437887	0.31	Time spent watching television (TV) || id:ukb-b-5192	Time spent watching television (TV)	Time spent watching television (TV) || ||	TRUE	igd	0.00158986	7.33e-10	2	226486752	335349	ukb-a-513	Usual walking pace || id:ukb-a-513	TRUE	reported	igd	2	TRUE
rs273505	C	T	C	T	-0.00999234	0.00741274	0.419906	0.422062	4.86e-05	16.3129	FALSE	FALSE	FALSE	ukb-b-5192	19	18217147	0.00161111	437887	4.2e-06	Time spent watching television (TV) || id:ukb-b-5192	Time spent watching television (TV)	Time spent watching television (TV) || ||	TRUE	igd	0.00150352	3.02e-11	19	18217147	335349	ukb-a-513	Usual walking pace || id:ukb-a-513	TRUE	reported	igd	2	TRUE
rs4509216	C	T	C	T	-0.00844404	0.00547092	0.485381	0.485381	3.56e-05	11.9456	FALSE	FALSE	FALSE	ukb-b-5192	7	39331937	0.00159064	437887	0.000580003	Time spent watching television (TV) || id:ukb-b-5192	Time spent watching television (TV)	Time spent watching television (TV) || ||	TRUE	igd	0.00148381	1.27e-08	7	39331937	335349	ukb-a-513	Usual walking pace || id:ukb-a-513	TRUE	reported	igd	2	TRUE
rs4780421	C	T	C	T	0.00890355	-0.00440539	0.386657	0.390274	3.76e-05	12.6095	FALSE	FALSE	FALSE	ukb-b-5192	16	9561925	0.00164007	437887	0.00719996	Time spent watching television (TV) || id:ukb-b-5192	Time spent watching television (TV)	Time spent watching television (TV) || ||	TRUE	igd	0.00153225	6.22e-09	16	9561925	335349	ukb-a-513	Usual walking pace || id:ukb-a-513	TRUE	reported	igd	2	TRUE
rs4839898	A	G	A	G	0.0140746	-0.00440912	0.109512	0.109857	3.86e-05	12.957	FALSE	FALSE	FALSE	ukb-b-5192	6	97546759	0.00258832	437887	0.0879995	Time spent watching television (TV) || id:ukb-b-5192	Time spent watching television (TV)	Time spent watching television (TV) || ||	TRUE	igd	0.00241375	5.51e-09	6	97546759	335349	ukb-a-513	Usual walking pace || id:ukb-a-513	TRUE	reported	igd	2	TRUE
rs5026760	G	A	G	A	0.0113169	-0.0026856	0.164897	0.164523	3.53e-05	11.829	FALSE	FALSE	FALSE	ukb-b-5192	2	144137353	0.00218175	437887	0.22	Time spent watching television (TV) || id:ukb-b-5192	Time spent watching television (TV)	Time spent watching television (TV) || ||	TRUE	igd	0.00203572	2.71e-08	2	144137353	335349	ukb-a-513	Usual walking pace || id:ukb-a-513	TRUE	reported	igd	2	TRUE
rs61134960	G	A	G	A	0.0101272	-0.00495793	0.228312	0.237296	3.61e-05	12.1196	FALSE	FALSE	FALSE	ukb-b-5192	2	135755119	0.00189256	437887	0.00879995	Time spent watching television (TV) || id:ukb-b-5192	Time spent watching television (TV)	Time spent watching television (TV) || ||	TRUE	igd	0.00179906	1.81e-08	2	135755119	335349	ukb-a-513	Usual walking pace || id:ukb-a-513	TRUE	reported	igd	2	TRUE
rs7124681	A	C	A	C	-0.010091	0.00344335	0.408057	0.408396	4.92e-05	16.4974	FALSE	FALSE	FALSE	ukb-b-5192	11	47529947	0.00161419	437887	0.0329997	Time spent watching television (TV) || id:ukb-b-5192	Time spent watching television (TV)	Time spent watching television (TV) || ||	TRUE	igd	0.00150708	2.15e-11	11	47529947	335349	ukb-a-513	Usual walking pace || id:ukb-a-513	TRUE	reported	igd	2	TRUE
rs7560257	T	C	T	C	-0.0114921	0.00311713	0.154198	0.153553	3.44e-05	11.5528	FALSE	FALSE	FALSE	ukb-b-5192	2	161085348	0.00221111	437887	0.16	Time spent watching television (TV) || id:ukb-b-5192	Time spent watching television (TV)	Time spent watching television (TV) || ||	TRUE	igd	0.00206549	2.64e-08	2	161085348	335349	ukb-a-513	Usual walking pace || id:ukb-a-513	TRUE	reported	igd	2	TRUE
rs75854315	A	G	A	G	-0.017128	0.00989081	0.0656378	0.064933	3.6e-05	12.0676	FALSE	FALSE	FALSE	ukb-b-5192	1	156223056	0.00323408	437887	0.00219999	Time spent watching television (TV) || id:ukb-b-5192	Time spent watching television (TV)	Time spent watching television (TV) || ||	TRUE	igd	0.00300724	1.23e-08	1	156223056	335349	ukb-a-513	Usual walking pace || id:ukb-a-513	TRUE	reported	igd	2	TRUE
rs784257	C	T	C	T	-0.0140051	0.00779282	0.18705	0.18705	5.97e-05	20.0053	FALSE	FALSE	FALSE	ukb-b-5192	18	53397199	0.00204997	437887	0.000140001	Time spent watching television (TV) || id:ukb-b-5192	Time spent watching television (TV)	Time spent watching television (TV) || ||	TRUE	igd	0.00191064	2.31e-13	18	53397199	335349	ukb-a-513	Usual walking pace || id:ukb-a-513	TRUE	reported	igd	2	TRUE
rs7896518	G	A	G	A	0.00901154	-0.00798961	0.421706	0.427695	3.96e-05	13.2831	FALSE	FALSE	FALSE	ukb-b-5192	10	65104500	0.00162438	437887	8.7e-07	Time spent watching television (TV) || id:ukb-b-5192	Time spent watching television (TV)	Time spent watching television (TV) || ||	TRUE	igd	0.0015162	2.79e-09	10	65104500	335349	ukb-a-513	Usual walking pace || id:ukb-a-513	TRUE	reported	igd	2	TRUE
rs9637592	C	T	C	T	-0.00909792	-0.000411377	0.313133	0.312668	3.56e-05	11.9406	FALSE	FALSE	FALSE	ukb-b-5192	4	29571615	0.00171499	437887	0.81	Time spent watching television (TV) || id:ukb-b-5192	Time spent watching television (TV)	Time spent watching television (TV) || ||	TRUE	igd	0.00160036	1.31e-08	4	29571615	335349	ukb-a-513	Usual walking pace || id:ukb-a-513	TRUE	reported	igd	2	TRUE
rs9791848	A	G	A	G	-0.00916104	0.00182585	0.272753	0.276538	3.33e-05	11.1655	FALSE	FALSE	FALSE	ukb-b-5192	7	68890056	0.00178674	437887	0.31	Time spent watching television (TV) || id:ukb-b-5192	Time spent watching television (TV)	Time spent watching television (TV) || ||	TRUE	igd	0.00167194	4.27e-08	7	68890056	335349	ukb-a-513	Usual walking pace || id:ukb-a-513	TRUE	reported	igd	2	TRUE
rs9844666	A	G	A	G	-0.00965404	-0.000250138	0.239538	0.239826	3.4e-05	11.387	FALSE	FALSE	FALSE	ukb-b-5192	3	135974216	0.00186183	437887	0.89	Time spent watching television (TV) || id:ukb-b-5192	Time spent watching television (TV)	Time spent watching television (TV) || ||	TRUE	igd	0.00173941	2.86e-08	3	135974216	335349	ukb-a-513	Usual walking pace || id:ukb-a-513	TRUE	reported	igd	2	TRUE
rs9972653	T	G	T	G	-0.0102896	0.000741087	0.398421	0.399577	5.08e-05	17.0207	FALSE	FALSE	FALSE	ukb-b-5192	16	53814363	0.00162641	437887	0.649999	Time spent watching television (TV) || id:ukb-b-5192	Time spent watching television (TV)	Time spent watching television (TV) || ||	TRUE	igd	0.00151853	1.24e-11	16	53814363	335349	ukb-a-513	Usual walking pace || id:ukb-a-513	TRUE	reported	igd	2	TRUE
